# Supplementary material for: Splice site m6A methylation prevents binding of U2AF35 to inhibit RNA splicing
Source: Cell. 2021 Jun 10;184(12):3125–3142.e25. doi: 10.1016/j.cell.2021.03.062 (PMC8208822; doi:10.1016/j.cell.2021.03.062)
Supplement: Table S2. List of genes with reduced m6A methylation in the worm mett-10 MUT, related to Figure 1 [file mmc2.xlsx]

## Sheet: NA22_m6A_KO_depleted_genes
Table S2. List of genes with reduced m6A methylation in the worm mett-10 mutant. Related to Figure 1.
GeneId	baseMean	log2FoldChange	padj	external_gene_name	description	gene_biotype	comment
WBGene00019556	234.269	-3.81811	5.51839e-44	K09C6.2		protein_coding	methylation is in intron which contains U6 snRNA sequence
WBGene00014266	118.021	-5.79784	2.68586e-32	C28A5.7		snRNA	U6snRNA
WBGene00014392	118.021	-5.79784	2.68586e-32	F54C8.8		snRNA	U6snRNA
WBGene00014393	118.021	-5.79784	2.68586e-32	F54C8.9		snRNA	U6snRNA
WBGene00014430	118.021	-5.79784	2.68586e-32	K09B11.11		snRNA	U6snRNA
WBGene00014431	118.021	-5.79784	2.68586e-32	K09B11.12		snRNA	U6snRNA
WBGene00014432	118.021	-5.79784	2.68586e-32	K09B11.13		snRNA	U6snRNA
WBGene00014433	118.021	-5.79784	2.68586e-32	K09B11.14		snRNA	U6snRNA
WBGene00014434	118.021	-5.79784	2.68586e-32	K09B11.15		snRNA	U6snRNA
WBGene00014435	118.021	-5.79784	2.68586e-32	K09B11.16		snRNA	U6snRNA
WBGene00014484	118.021	-5.79784	2.68586e-32	R07E5.16		snRNA	U6snRNA
WBGene00014543	118.021	-5.79784	2.68586e-32	W05B2.8		snRNA	U6snRNA
WBGene00235188	118.021	-5.79784	2.68586e-32	K09C6.12		snRNA	U6snRNA
WBGene00235209	118.021	-5.79784	2.68586e-32	Y17G9A.90		snRNA	U6snRNA
WBGene00235247	118.021	-5.79784	2.68586e-32	Y9C9A.111		snRNA	U6snRNA
WBGene00195000	116.427	-5.91066	5.65e-32	F54D8.7		snRNA	U6snRNA
WBGene00195001	116.427	-5.91066	5.65e-32	Y17G9A.85		snRNA	U6snRNA
WBGene00195002	116.427	-5.91066	5.65e-32	T08B6.62		snRNA	U6snRNA
WBGene00235179	114.982	-6.00602	2.43286e-31	F32D1.12		snRNA	U6snRNA
WBGene00014394	105.287	-6.14459	1.17265e-25	F54C8.10		snRNA	U6snRNA
WBGene00014466	75.5408	-4.64251	6.19143e-22	MTCE.24		tRNA
WBGene00015538	1265.03	-1.5763	6.19835e-14	sams-3	Probable S-adenosylmethionine synthase 3 [Source:UniProtKB/Swiss-Prot;Acc:P50305]	protein_coding
WBGene00000756	240.691	-1.67405	4.00451e-13	col-183	COLlagen [Source:UniProtKB/TrEMBL;Acc:Q19111]	protein_coding
WBGene00219707	78.4485	-2.15082	8.75813e-11	linc-8		lincRNA
WBGene00015540	809.076	-1.25388	4.53912e-10	sams-4	Probable S-adenosylmethionine synthase 4 [Source:UniProtKB/Swiss-Prot;Acc:P50306]	protein_coding
WBGene00006416	159.997	-1.58665	1.22385e-08	sams-5	Probable S-adenosylmethionine synthase 5 [Source:UniProtKB/Swiss-Prot;Acc:Q27522]	protein_coding
WBGene00008707	2635.69	-0.722904	1.01266e-07	F11E6.3		protein_coding
WBGene00000676	138.85	-1.38206	5.24781e-05	col-102	COLlagen [Source:UniProtKB/TrEMBL;Acc:Q9GZF7]	protein_coding
WBGene00017069	245.006	-2.09157	0.000292678	timm-17B.2	Translocase, Inner Mitochondrial Membrane [Source:UniProtKB/TrEMBL;Acc:Q19012]	protein_coding
WBGene00003164	415.332	-0.761192	0.000484075	mdt-6	Mediator of RNA polymerase II transcription subunit 6 [Source:UniProtKB/Swiss-Prot;Acc:Q9N337]	protein_coding
WBGene00022765	2794.97	-0.825328	0.000570799	ZK546.14		protein_coding
WBGene00001029	2218.35	-0.926472	0.000571891	dnj-11	DNaJ domain (Prokaryotic heat shock protein) [Source:UniProtKB/TrEMBL;Acc:Q94216]	protein_coding
WBGene00008688	944.917	-0.5622	0.00100553	F11A10.7		protein_coding
WBGene00015555	919.416	-0.699622	0.00100553	ufl-1	E3 UFM1-protein ligase 1 homolog [Source:UniProtKB/Swiss-Prot;Acc:Q17750]	protein_coding
WBGene00018119	91.434	-2.64452	0.00102305	F36H12.3	Major sperm protein [Source:UniProtKB/TrEMBL;Acc:O76719]	protein_coding
WBGene00019351	1711.95	-0.450622	0.00138222	lron-7	ELRR (Extracellular Leucine-Rich Repeat) ONly [Source:UniProtKB/TrEMBL;Acc:H2L0D5]	protein_coding
WBGene00000603	434.873	-0.802501	0.00148014	col-14	Cuticle collagen 14 [Source:UniProtKB/Swiss-Prot;Acc:P18834]	protein_coding
WBGene00011532	1915.89	-1.41923	0.00177222	chaf-1	CHromatin Assembly Factor [Source:UniProtKB/TrEMBL;Acc:Q9U380]	protein_coding
WBGene00000915	17154.6	-0.283891	0.0018892	daf-21	Heat shock protein 90 [Source:UniProtKB/Swiss-Prot;Acc:Q18688]	protein_coding
WBGene00012713	619.691	-0.518244	0.00254992	bckd-1A	2-oxoisovalerate dehydrogenase subunit alpha, mitochondrial [Source:UniProtKB/Swiss-Prot;Acc:O45924]	protein_coding
WBGene00002263	9387.77	-0.397855	0.00295207	lea-1	Ce-LEA; Plant Late Embryo Abundant (LEA) related [Source:UniProtKB/TrEMBL;Acc:G5EFU3]	protein_coding
WBGene00011282	1806.02	-0.806001	0.00320808	R74.8		protein_coding
WBGene00019457	1249.58	-0.943081	0.00328824	vms-1		protein_coding
WBGene00009479	1180.61	-0.537783	0.00355992	fcp-1	FCP1 (Yeast TFIIF-interacting CTD phosphatase subunit) homolog [Source:UniProtKB/TrEMBL;Acc:Q95QG8]	protein_coding
WBGene00001973	2765.32	-0.695154	0.00424614	hmg-3	FACT complex subunit ssrp1-B [Source:UniProtKB/Swiss-Prot;Acc:O01683]	protein_coding
WBGene00009711	1238.17	-0.621873	0.004613	F44G4.1	Brix domain-containing protein F44G4.1 [Source:UniProtKB/Swiss-Prot;Acc:P54073]	protein_coding
WBGene00044789	507.814	-0.786659	0.004613	T07A9.14		protein_coding
WBGene00007014	307.122	-0.953769	0.00470115	mdt-10	Mediator of RNA polymerase II transcription subunit 10 [Source:UniProtKB/Swiss-Prot;Acc:P45966]	protein_coding
WBGene00000414	1426.54	-1.26002	0.00558818	cec-1	Chromo domain-containing protein cec-1 [Source:UniProtKB/Swiss-Prot;Acc:P34618]	protein_coding
WBGene00007413	1454.88	-0.491648	0.00595173	pro-2	Nucleolar complex protein 2 homolog [Source:UniProtKB/Swiss-Prot;Acc:O17580]	protein_coding
WBGene00022025	1172.13	-0.459136	0.00595173	Y65B4A.1		protein_coding
WBGene00000163	1875.44	-1.04297	0.00608264	apb-3	AP-3 complex subunit beta [Source:UniProtKB/TrEMBL;Acc:O45718]	protein_coding
WBGene00007564	1286.96	-0.781455	0.00622706	mrps-22	Mitochondrial Ribosomal Protein, Small [Source:UniProtKB/TrEMBL;Acc:Q9U3Q0]	protein_coding
WBGene00016609	419.107	-0.655857	0.00656038	C43E11.12		protein_coding
WBGene00004172	396.004	-0.540247	0.00712796	pqn-92	Prion-like-(Q/N-rich)-domain-bearing protein [Source:UniProtKB/TrEMBL;Acc:Q9XW82]	protein_coding
WBGene00020779	1999.59	-0.634194	0.00712796	T24G10.2		protein_coding
WBGene00020821	1593.83	-0.74987	0.00712796	jhdm-1	JmjC domain-containing histone demethylation protein 1 [Source:UniProtKB/Swiss-Prot;Acc:Q95Q98]	protein_coding
WBGene00004464	1984.16	-0.535507	0.00961594	rpn-8	Proteasome Regulatory Particle, Non-ATPase-like [Source:UniProtKB/TrEMBL;Acc:O61792]	protein_coding
WBGene00011771	964.241	-0.645644	0.00961594	T14G8.3		protein_coding
WBGene00016457	814.058	-1.25221	0.00998096	C35E7.5		protein_coding
WBGene00001036	298.148	-0.607237	0.0106878	dnj-18	DNaJ domain (Prokaryotic heat shock protein) [Source:UniProtKB/TrEMBL;Acc:Q22138]	protein_coding
WBGene00000802	10171.1	-0.338066	0.0109601	crt-1	Calreticulin [Source:UniProtKB/Swiss-Prot;Acc:P27798]	protein_coding
WBGene00008413	482.763	-0.560429	0.0112679	D2030.3		protein_coding
WBGene00013228	804.488	-0.437342	0.0123737	Y56A3A.7		protein_coding
WBGene00011890	369.967	-0.56899	0.0126495	mics-1	MItoChondrial Scaffolding protei [Source:UniProtKB/TrEMBL;Acc:Q22638]	protein_coding
WBGene00003142	436.888	-0.522061	0.013069	mau-8	MAternally affected Uncoordination [Source:UniProtKB/TrEMBL;Acc:Q9U1X7]	protein_coding
WBGene00021996	699.908	-1.32883	0.0134764	Y59E9AL.6		protein_coding
WBGene00015296	1578.54	-0.709145	0.0142831	C01F1.1		protein_coding
WBGene00022269	295.168	-0.640961	0.0142831	Y73E7A.2		protein_coding
WBGene00003175	168.275	-0.846671	0.0142865	mec-12	Tubulin alpha-3 chain Detyrosinated tubulin alpha-3 chain [Source:UniProtKB/Swiss-Prot;Acc:P91910]	protein_coding
WBGene00022021	1465.86	-0.717754	0.0144357	Y61A9LA.10		protein_coding
WBGene00017112	553.146	-1.12796	0.0152959	E03H12.5		protein_coding
WBGene00004050	848.064	-0.382083	0.0153922	parp-2	Poly(ADP-ribose) polymerase pme-2 [Source:UniProtKB/Swiss-Prot;Acc:Q09525]	protein_coding
WBGene00008905	313.486	-1.15221	0.0153922	F17B5.1		protein_coding
WBGene00044949	203.5	-1.2113	0.0170149	Y49A10A.2		protein_coding
WBGene00002696	1468.34	-0.842871	0.0171285	let-504		protein_coding
WBGene00004749	350.093	-0.724385	0.0171285	sdn-1	Probable syndecan [Source:UniProtKB/Swiss-Prot;Acc:P50605]	protein_coding
WBGene00009122	4363.89	-0.47831	0.0171285	tct-1	Translationally-controlled tumor protein homolog [Source:UniProtKB/Swiss-Prot;Acc:Q93573]	protein_coding
WBGene00011446	587.346	-0.889458	0.0195212	T04F8.8		protein_coding
WBGene00000876	1651.14	-0.40265	0.0209724	cyl-1	CYclin L; Cyclin L [Source:UniProtKB/TrEMBL;Acc:G5EBX3]	protein_coding
WBGene00004494	8583.36	-0.527435	0.0209724	rps-25	40S ribosomal protein S25 [Source:UniProtKB/Swiss-Prot;Acc:P52821]	protein_coding
WBGene00022865	1429.67	-0.813192	0.0229979	ufbp-1	DDRGK domain-containing protein 1 [Source:UniProtKB/Swiss-Prot;Acc:P34623]	protein_coding
WBGene00010734	136.965	-0.749259	0.0230354	parn-1	3'-5' exoribonuclease parn-1 [Source:UniProtKB/Swiss-Prot;Acc:Q21412]	protein_coding
WBGene00022706	90.5612	-1.7018	0.0230354	ZK354.3		protein_coding
WBGene00010231	1440.54	-0.64279	0.0237786	F58B3.4		protein_coding
WBGene00013250	216.803	-0.646185	0.0241522	Y57A10A.5		protein_coding
WBGene00012739	798.54	-0.739813	0.025188	Y40B1B.7		protein_coding
WBGene00006331	762.871	-0.656156	0.0262194	sup-26	SUPpressor [Source:UniProtKB/TrEMBL;Acc:Q7Z204]	protein_coding
WBGene00012472	539.954	-0.587595	0.0274697	Y17G7B.21		protein_coding
WBGene00001898	354.543	-0.740454	0.028833	his-24	Histone H1.1 [Source:UniProtKB/Swiss-Prot;Acc:P10771]	protein_coding
WBGene00017967	1199.36	-0.356025	0.0294459	ada-2	ADA (Histone acetyltransferase complex) subunit [Source:UniProtKB/TrEMBL;Acc:Q5DX44]	protein_coding
WBGene00001571	577.058	-0.466178	0.0304371	gei-14	GEX Interacting protein [Source:UniProtKB/TrEMBL;Acc:Q21088]	protein_coding
WBGene00018892	1500.92	-0.772851	0.0304371	cir-1	CIR (Transcription factor CBF1 Interacting coRepressor) homolog; CIR-1 [Source:UniProtKB/TrEMBL;Acc:G5EBE3]	protein_coding
WBGene00019491	126.216	-0.826457	0.0304371	K07E3.2		protein_coding
WBGene00000301	799.738	-0.607245	0.030835	cav-1	Caveolin-1 [Source:UniProtKB/Swiss-Prot;Acc:Q94051]	protein_coding
WBGene00005007	1578.45	-0.924144	0.030835	spr-2	Suppressor of presenilin-2 [Source:UniProtKB/Swiss-Prot;Acc:Q18240]	protein_coding
WBGene00009781	95.3281	-0.908893	0.030835	F46C5.6		protein_coding
WBGene00010620	1304.02	-0.431925	0.030835	K07A12.1		protein_coding
WBGene00011763	145.621	-0.838013	0.0334724	T14B1.1		protein_coding
WBGene00015746	1494.03	-0.853524	0.0336969	C13F10.7		protein_coding
WBGene00001974	2147.2	-0.601868	0.0354368	hmg-4	FACT complex subunit SSRP1-A [Source:UniProtKB/Swiss-Prot;Acc:P41848]	protein_coding
WBGene00007277	641.748	-0.448282	0.0368264	asfl-1	Probable histone chaperone asf-1-like protein [Source:UniProtKB/Swiss-Prot;Acc:Q17603]	protein_coding
WBGene00009477	3201.09	-0.649348	0.0368264	rbpl-1	Retinoblastoma Binding Protein Like [Source:UniProtKB/TrEMBL;Acc:O62235]	protein_coding
WBGene00012230	1197.62	-0.373828	0.0370565	cacn-1	Cactin [Source:UniProtKB/Swiss-Prot;Acc:G5EG14]	protein_coding
WBGene00006817	710.086	-0.456645	0.0386961	unc-85	Probable histone chaperone asf-1 [Source:UniProtKB/Swiss-Prot;Acc:Q19326]	protein_coding
WBGene00009058	233.692	-0.567121	0.0398835	F22E12.1		protein_coding
WBGene00018024	249.888	-0.72472	0.0398835	F35A5.1		protein_coding
WBGene00017356	575.459	-0.546188	0.0407526	F10E9.4		protein_coding
WBGene00011977	1062.14	-0.707138	0.0407531	T24B8.3		protein_coding
WBGene00021097	1151.16	-0.457506	0.0408853	cdc-37	Probable Hsp90 co-chaperone cdc37 [Source:UniProtKB/Swiss-Prot;Acc:O02108]	protein_coding
WBGene00022794	1211.3	-0.772276	0.0409148	snu-23	Putative zinc finger matrin-type protein snu-23 [Source:UniProtKB/Swiss-Prot;Acc:P34670]	protein_coding
WBGene00018656	584.396	-1.74932	0.04195	F49H12.5		protein_coding
WBGene00045366	112.104	-0.764621	0.04195	Y17D7C.3		pseudogene
WBGene00013771	199.611	-0.750096	0.0425085	Y113G7C.1	Protein-tyrosine-phosphatase [Source:UniProtKB/TrEMBL;Acc:Q9XWA6]	protein_coding
WBGene00019510	12954.6	-0.610782	0.0456219	K07H8.10		protein_coding
WBGene00000711	155.709	-0.731605	0.045779	col-138	COLlagen [Source:UniProtKB/TrEMBL;Acc:A3QM98]	protein_coding
WBGene00017317	2593.41	-0.33261	0.045779	attf-2	AT hook Transcription Factor family [Source:UniProtKB/TrEMBL;Acc:O17406]	protein_coding
WBGene00022851	938.383	-0.537486	0.045779	ZK1127.4	Protein BCCIP homolog [Source:UniProtKB/Swiss-Prot;Acc:Q23402]	protein_coding
WBGene00004212	195.014	-0.776258	0.0460646	ptl-1	Microtubule-associated protein [Source:UniProtKB/TrEMBL;Acc:O02592]	protein_coding
WBGene00010418	538.713	-0.447836	0.0472275	H27A22.1		protein_coding
WBGene00044205	67.6744	-1.93431	0.047844	T13F3.8		protein_coding
WBGene00010159	994.726	-0.582687	0.0482447	F56G4.4		protein_coding
WBGene00016245	538.156	-0.882338	0.0482447	C30B5.4		protein_coding
WBGene00021857	1981.9	-0.66629	0.0482447	iffb-1	Eukaryotic translation initiation factor eIF5B; Initiation Factor Five B (eIF5B) [Source:UniProtKB/TrEMBL;Acc:G5EGT7]	protein_coding
WBGene00002881	117.18	-0.967599	0.0483462	let-756		protein_coding
WBGene00004502	1367.76	-0.299821	0.0483462	rpt-2	Probable 26S protease regulatory subunit 4 [Source:UniProtKB/Swiss-Prot;Acc:O16368]	protein_coding
WBGene00020713	479.747	-1.16186	0.048748	T23B3.5		protein_coding
WBGene00016494	902.747	-0.608823	0.0501886	C37A2.8		protein_coding
WBGene00011911	107.058	-1.71861	0.050656	T22B3.3	Major sperm protein [Source:UniProtKB/TrEMBL;Acc:Q22660]	protein_coding
WBGene00010044	2118.5	-0.502718	0.0511877	F54C9.9		protein_coding
WBGene00010703	298.298	-0.740717	0.0511877	K09A9.6		protein_coding
WBGene00012245	2200.34	-0.355574	0.0517951	W04D2.6		protein_coding
WBGene00000149	3349.1	-0.356804	0.0537235	apl-1	Beta-amyloid-like protein [Source:UniProtKB/Swiss-Prot;Acc:Q10651]	protein_coding
WBGene00021351	2249.44	-0.512235	0.0537235	eif-2alpha	Eukaryotic Initiation Factor [Source:UniProtKB/TrEMBL;Acc:Q9BKU3]	protein_coding
WBGene00001035	585.48	-0.533645	0.0537249	dnj-17	DNaJ domain (Prokaryotic heat shock protein) [Source:UniProtKB/TrEMBL;Acc:O62360]	protein_coding
WBGene00008386	2553.72	-0.309449	0.0537249	cdc-5L	Cell Division Cycle related [Source:UniProtKB/TrEMBL;Acc:G5EFC4]	protein_coding
WBGene00000094	157.49	-0.677455	0.0545395	agt-2	AlkylGuanine DNA alkylTransferase [Source:UniProtKB/TrEMBL;Acc:Q19263]	protein_coding
WBGene00000613	409.567	-0.697247	0.0545395	col-36	Cuticle collagen 36 [Source:UniProtKB/Swiss-Prot;Acc:P34803]	protein_coding
WBGene00004482	1545.58	-0.428553	0.0545395	rps-13	40S ribosomal protein S13 [Source:UniProtKB/Swiss-Prot;Acc:P51404]	protein_coding
WBGene00008535	425.258	-0.591003	0.0545395	F02H6.2		protein_coding
WBGene00009084	2056.59	-0.601123	0.0545395	F23B12.7		protein_coding
WBGene00016868	536.337	-0.622749	0.0545395	C52B9.8		protein_coding
WBGene00017605	1911.17	-0.386844	0.0545395	F19F10.9		protein_coding
WBGene00022705	104.06	-0.969947	0.0545395	ZK354.2		protein_coding
WBGene00010629	1889.84	-0.459126	0.0558274	K07C5.6	Pre-mRNA-splicing factor SLU7 [Source:UniProtKB/Swiss-Prot;Acc:Q21278]	protein_coding
WBGene00019061	661.611	-0.498792	0.0558274	F58F12.1	ATP synthase subunit delta, mitochondrial [Source:UniProtKB/Swiss-Prot;Acc:Q09544]	protein_coding
WBGene00011498	775.254	-0.5905	0.059099	T05G5.1		protein_coding
WBGene00000938	1172.67	-0.524546	0.0592487	dcp-66	Deacetylase Complex Protein [Source:UniProtKB/TrEMBL;Acc:G5ED89]	protein_coding
WBGene00021208	544.686	-0.492597	0.0622386	Y18H1A.2		protein_coding
WBGene00004783	1790.66	-0.453063	0.0628945	seu-1	Suppressor of Ectopic Unc-5 [Source:UniProtKB/TrEMBL;Acc:Q8IU02]	protein_coding
WBGene00004185	406.713	-0.527896	0.0630031	pro-1	Pre-rRNA-processing protein pro-1 [Source:UniProtKB/Swiss-Prot;Acc:Q22006]	protein_coding
WBGene00018778	1727.89	-0.602921	0.0675196	F53H1.4		protein_coding
WBGene00004479	3055.77	-0.324598	0.0700079	rps-10	Ribosomal Protein, Small subunit [Source:UniProtKB/TrEMBL;Acc:O01869]	protein_coding
WBGene00017360	400.662	-0.611131	0.071589	F10E9.11		protein_coding
WBGene00001048	567.406	-0.496016	0.0731885	dnj-30	DNaJ domain (Prokaryotic heat shock protein) [Source:UniProtKB/TrEMBL;Acc:A0A078BS22]	protein_coding
WBGene00017358	379.66	-0.630744	0.0731885	F10E9.7		protein_coding
WBGene00009145	375.94	-0.458349	0.07357	F26A3.7		protein_coding
WBGene00020894	2902.63	-0.421524	0.07357	T28D9.1		protein_coding
WBGene00017005	226.757	-0.55415	0.0739676	D1007.8		protein_coding
WBGene00011109	1315.9	-0.561638	0.0744047	R07E5.1	G patch domain-containing protein 1 homolog [Source:UniProtKB/Swiss-Prot;Acc:Q21827]	protein_coding
WBGene00022019	2218.15	-0.608343	0.0744047	sut-2	Zinc finger CCCH domain-containing protein 14 [Source:UniProtKB/Swiss-Prot;Acc:Q95XU6]	protein_coding
WBGene00020234	1254.14	-0.418416	0.075553	T05A12.3		protein_coding
WBGene00010302	471.159	-0.58286	0.0763741	F59A2.2		protein_coding
WBGene00007024	1481.62	-0.321989	0.0785959	plin-1	PeriLIpiN homolog [Source:UniProtKB/TrEMBL;Acc:Q23095]	protein_coding
WBGene00008684	1018.97	-0.475842	0.0785959	mig-32		protein_coding
WBGene00009578	1739.47	-0.705659	0.0808105	F40F8.5		protein_coding
WBGene00009212	211.273	-0.706344	0.0819227	F28D1.2		protein_coding
WBGene00000656	2586.89	-0.355558	0.0861443	col-80	Putative cuticle collagen 80 [Source:UniProtKB/Swiss-Prot;Acc:Q09456]	protein_coding
WBGene00013666	111.709	-1.21567	0.0861443	Y105E8A.1		protein_coding
WBGene00016360	892.283	-1.12859	0.0861443	C33G8.2		protein_coding
WBGene00021019	120.34	-0.925386	0.08785	W04B5.2		protein_coding
WBGene00007136	359.037	-0.60469	0.0879645	B0285.3		protein_coding
WBGene00011460	471.294	-0.661394	0.0879645	ttr-14	TransThyretin-Related family domain [Source:UniProtKB/TrEMBL;Acc:Q22192]	protein_coding
WBGene00000649	181.992	-0.667608	0.0888733	col-73	COLlagen [Source:UniProtKB/TrEMBL;Acc:P91250]	protein_coding
WBGene00004981	642.37	-0.412549	0.0888733	spl-1	Sphingosine-1-phosphate lyase [Source:UniProtKB/Swiss-Prot;Acc:Q9Y194]	protein_coding
WBGene00000368	197.996	-0.589099	0.0901332	ccb-1	Calcium Channel, Beta subunit [Source:UniProtKB/TrEMBL;Acc:O01661]	protein_coding
WBGene00006563	197.251	-0.553871	0.0901332	teg-1	Tumorous Enhancer of Glp-1(Gf) [Source:UniProtKB/TrEMBL;Acc:Q9NAH3]	protein_coding
WBGene00019631	202.21	-0.573578	0.0901332	K10D2.5		protein_coding
WBGene00023191	457.238	-0.752872	0.0901332	Y73B3A.17		pseudogene
WBGene00003059	890.731	-0.65902	0.0910494	lpd-2	LiPid Depleted [Source:UniProtKB/TrEMBL;Acc:Q8IG68]	protein_coding
WBGene00012600	483.819	-0.412807	0.0948109	Y38E10A.22		protein_coding
WBGene00235162	365.468	-1.07924	0.095403	B0361.13		ncRNA
WBGene00044258	163.205	-1.0236	0.0978056	Y57G11C.51		protein_coding
WBGene00004113	190.586	-0.781858	0.0978706	pqn-24	Prion-like-(Q/N-rich)-domain-bearing protein [Source:UniProtKB/TrEMBL;Acc:O01876]	protein_coding
WBGene00008063	407.657	-1.13434	0.0978706	C41G7.6		protein_coding
WBGene00013129	770.245	-0.495523	0.0978706	Y52B11A.10		protein_coding
WBGene00013983	877.278	-0.493594	0.0978706	ZK512.2	Probable ATP-dependent RNA helicase DDX55 homolog [Source:UniProtKB/Swiss-Prot;Acc:P34640]	protein_coding
WBGene00016289	109.202	-0.814596	0.0978706	lntl-1	LIN-24 (Twenty-four) Like [Source:UniProtKB/TrEMBL;Acc:Q8I7L5]	protein_coding
WBGene00022268	954.452	-0.479897	0.098735	Y73E7A.1		protein_coding
WBGene00008380	1253.47	-0.465661	0.0987986	prp-38	Yeast PRP (Splicing factor) related [Source:UniProtKB/TrEMBL;Acc:Q18942]	protein_coding
WBGene00003391	991.579	-0.44068	0.0990255	mog-3	Masculinisation Of Germline; Sex determining protein MOG-3 [Source:UniProtKB/TrEMBL;Acc:G5EBT5]	protein_coding
WBGene00016461	147.624	-1.432	0.0990255	C35E7.9	Major sperm protein [Source:UniProtKB/TrEMBL;Acc:O61765]	protein_coding
WBGene00004264	238.774	-0.808324	0.0990492	qua-1		protein_coding
WBGene00011495	257.257	-1.01707	0.0990492	T05F1.11		protein_coding
